# Supplementary material for: Mitochondrial dysfunction induces RNA interference in C. elegans through a pathway homologous to the mammalian RIG-I antiviral response
Source: PLoS Biol. 2020 Dec 2;18(12):e3000996. doi: 10.1371/journal.pbio.3000996 (PMC7735679; doi:10.1371/journal.pbio.3000996)
Supplement: S1 Table — (XLSX) [file pbio.3000996.s003.xlsx]

## Sheet: Sheet1
S1 Table. Genes up-regulated in hsp-6(mg585) mutant and Orsay virus infection
WormBase ID	Gene
WBGene00007132	pals-27
WBGene00007656	pals-2
WBGene00007660	pals-6
WBGene00008267	C53A5.9
WBGene00008301	pals-39
WBGene00008302	pals-38
WBGene00009061	pals-14
WBGene00009166	F26F2.1
WBGene00009835	F47H4.2
WBGene00009908	F49H6.5
WBGene00011539	fbxa-135
WBGene00012381	Y2H9A.4
WBGene00012399	Y6E2A.5
WBGene00012910	Y46G5A.20
WBGene00013294	pals-30
WBGene00015223	B0507.6
WBGene00015224	B0507.7
WBGene00015225	B0507.8
WBGene00015227	ddn-1
WBGene00015600	fbxa-165
WBGene00015602	fbxa-158
WBGene00015829	math-15
WBGene00015839	math-10
WBGene00016281	pals-32
WBGene00017214	F07E5.9
WBGene00018345	F42C5.3
WBGene00018353	fbxa-182
WBGene00018614	pals-31
WBGene00020080	math-37
WBGene00020357	T08E11.1
WBGene00020364	T08E11.8
WBGene00020774	T24E12.5
WBGene00021081	pals-33
WBGene00021179	fbxa-86
WBGene00023483	Y75B8A.39
WBGene00044207	Y6G8.5
WBGene00044237	pals-9
WBGene00045393	F26D11.13
WBGene00045401	eol-1
WBGene00045415	Y43F8B.15
WBGene00045457	F33H12.7
WBGene00050899	T10C6.15
WBGene00086560	ZK355.8
WBGene00138721	pals-37
WBGene00194713	F19B10.13
