# Supplementary material for: Mitochondrial dysfunction induces RNA interference in C. elegans through a pathway homologous to the mammalian RIG-I antiviral response
Source: PLoS Biol. 2020 Dec 2;18(12):e3000996. doi: 10.1371/journal.pbio.3000996 (PMC7735679; doi:10.1371/journal.pbio.3000996)
Supplement: S2 Table — (XLSX) [file pbio.3000996.s004.xlsx]

## Sheet: Sheet1
	S2 Table. siRNA abundances derived from mitochondrial mRNAs
Rank	Gene	Common Name	Exons	WT adult_TAP_prb5																																				c_elegans	c_nigoni	c_tropicalis	c_sinica	c_brenneri	c_briggsae	c_remanei	c_japonica	c_angaria	o_volvulus
9	C41D11.1c.1	eri-6	11	2768.35	11	2768.35	2381.6	2337.14	1244.97	73.786	104.38	2613.72	10.983	97.496	777.549	799.301	2116.42	2044.81	78.003	197.42	6.818	5.592	4.279	10.679	10.145	9.889	4.965	5.416	6.867	9.924	9.645	9.586	11.257	18.668	11.816	10.893	2.272	2.813	24.988	1	0.0847	0.1121	0.1104	0.1254	0.077	0.0923	0.1521	0.0694	0.0684
10	E01G4.5	E01G4.5	6	2746.36	6	2746.36	1098.92	1066.57	15.493	1208.91	1451.64	178.635	10977.6	20.328	117.942	48.23	167.148	94.145	27.202	12.04	2.151	1.83	3.184	12.381	10.532	9.523	22.658	22.379	18.035	12.494	11.298	12.147	20.419	17.41	11.575	0.726	25.665	63.441	3.804	1	0.4275	0.0683	0.3965	0.3767	0.041	0.4176	0.0449	0.0778	0.0367
24	F44E2.2c	retr-1	5	2066.25	5	2066.25	755.55	693.523	667.632	8.956	54.847	89.058	8.432	391.28	16.191	25.465	19.273	32.777	25.401	12.217	50.564	55.51	11.942	77.383	44.296	49.81	21.394	19.193	41.613	128.486	122.715	136.844	6.283	20.347	17.844	4.841	1.203	1.094	1.124	1	0.5675	0.6018	0.8518	0.75	0	0.6079	1	0	0.243
29	MTCE.26	ctc-1	1	1823.58																																				1	0.0281	0.0321	0.0291	0.8907	0.0288	0.0295	0.116	0.1294	0.559
30	F39E9.7	F39E9.7	2	1760.23	2	1760.23	1666.32	1646.51	8.715	2215.71	3984.11	113.095	9300.38	11.912	1215.22	679.228	371.522	352.649	1005.93	24.434	1.177	0.966	1.194	4.179	4.492	3.022	1.535	2.15	1.572	4.165	4.409	3.719	7.33	15.732	11.816	0	47.319	145.632	1.556	1	0.8902	0.9565	0.9165	0.9645	0.8764	0.8993	0.8455	0.3124	0.6739
44	F46F2.4	F46F2.4	4	1369.91	4	1369.91	553.343	549.079	881.622	146.235	109.068	1099.48	1.886	38.584	19.613	34.34	57.36	86.484	1.261	10.092	0.081	0.102	0	0.232	0.155	0.366	0.09	0	0.083	0.089	0.735	0.165	5.759	3.146	1.929	2.663	1.47	0.938	8.992	1	0.266	0.2608	0.2503	0.2686	0.2621	0.2634	0.2464	0.1851	0.0432
73	F29G9.1	F29G9.1	2	897.391	2	897.391	340.438	343.868	0.242	10.961	4.844	188.751	10274.8	59.818	22.641	17.286	64.702	50.311	3.783	8.499	0	0	0	0.232	0	0	0	0	0	0.089	0	0	12.827	5.663	7.475	1.694	11.095	8.125	0.778	1	0.1303	0.1264	0.1418	0.1323	0.1323	0.1418	0.1264	0.1398	0.1493
88	C52E2.6	fbxb-97	2	784.563	2	784.563	416.37	408.976	446.621	59.884	57.19	2243.92	8.765	145.532	45.676	76.704	143.63	187.5	4.143	13.456	0.122	0.152	0	0.696	0.929	1.007	0	0.08	0.083	1.772	1.378	2.314	3.141	4.195	1.929	2.663	0.401	0.938	10.203	1	0.0813	0.1014	0.0954	0.0892	0.0721	0.0954	0.0502	0.0513	0.0483
100	MTCE.21	ctb-1	1	730.374																																				1	0.0389	0	0.0394	0	0	0.04	0.0389	0.0625	0.4638
104	MTCE.16	nduo-2	1	695.557																																				1	0.0625	0.0641	0.0641	0.6348	0.0581	0.0721	0.0597	0.0589	0.2409
119	MTCE.35	nduo-5	1	642.153																																				1	0.0346	0.0315	0.0315	0.2812	0.033	0.0315	0.0292	0.1535	0.2742
196	MTCE.25	nduo-4	1	402.622																																				1	0	0	0.0412	0.8082	0	0	0.0367	0.0779	0.3977
459	MTCE.31	ctc-2	1	179.845																																				1	0.0643	0.0603	0.07	0.8266	0.0619	0.0611	0.0603	0.0651	0.3805
557	MTCE.12	atp-6	1	151.049																																				1	0.0744	0.0683	0.0703	0.7183	0.0703	0.0792	0.131	0	0.0888
631	MTCE.11	nduo-1	1	135.865																																				1	0.0482	0.0523	0	0.712	0.0475	0.0504	0.265	0.0618	0.4293
2310	MTCE.23	ctc-3	1	48.168																																				1	0.0562	0.0578	0.0562	0.814	0.0538	0.0578	0.0794	0.117	0.276
5853	MTCE.34	nduo-3	1	16.492																																				1	0.15	0.1442	0.1572	0.1423	0.1442	0.137	0.1221	0	0.313
9914	MTCE.3	nduo-6	1	5.759																																				1	0.1049	0.1167	0.1121	0.7273	0.1049	0.1152	0.1212	0.1136	0.1852
[truncated: 10 more columns]
