# Supplementary material for: Mitochondrial dysfunction induces RNA interference in C. elegans through a pathway homologous to the mammalian RIG-I antiviral response
Source: PLoS Biol. 2020 Dec 2;18(12):e3000996. doi: 10.1371/journal.pbio.3000996 (PMC7735679; doi:10.1371/journal.pbio.3000996)
Supplement: S3 Table — (XLSX) [file pbio.3000996.s005.xlsx]

## Sheet: Strain list
S3 Table. Strains used in this study
Strain	Genotype	Source
N2	wild type	CGC
GR1814	eri-6(mg379)	This lab
MQ1333	nuo-6(qm200)	CGC
MQ130	clk-1(qm30)	CGC
MQ887	isp-1(qm150)	CGC
GR2249	hsp-6(mg585)	This lab
GR3307	hsp-6(mg585); drh-1(tm1329)	This study
GR1831	mgIs30[lim-6::gfp, col-10::lacZ, rol-6(su1006)]	This lab
GR3308	lin-15B(n744); mgIs30	This study
GR3309	hsp-6(mg585); mgIs30	This study
GR3310	hsp-6(mg585); drh-1(tm1329); mgIs30	This study
HE1006	rol-6(su1006)	CGC
GR3311	hsp-6(mg585); rol-6(su1006)	This study
MH1046	Is[sur-5::GFP]	M. Han lab
GR3312	lin-15B(n744); Is[sur-5::GFP]	This study
GR3313	hsp-6(mg585); Is[sur-5::GFP]	This study
GR3314	hsp-6(mg585); drh-1(tm1329); Is[sur-5::GFP]	This study
GR3315	unc-119(ed3); mgEx864[Peol-1::GFP + cbr-unc-119(+)]	This study
GR3316	hsp-6(mg585); unc-119(ed3); mgEx864	This study
SJ4100	zcIs13[Phsp-6::GFP]	CGC
GR3276	hsp-6(mg585); zcIs13[Phsp-6::GFP]	This lab
GR3317	eol-1(mg698)	This study
GR3318	hsp-6(mg585); eol-1(mg698)	This study
GR3319	hsp-6(mg585); eol-1(mg698); mgIs30	This study
GR3320	hsp-6(mg585); eol-1(mg698); Is[sur-5::GFP]	This study
GR3321	lin-15B(n744); drh-1(tm1329); mgIs30	This study
GR3322	lin-15B(n744); eol-1(mg698); mgIs30	This study
GR3323	lin-15B(n744); drh-1(tm1329); Is[sur-5::GFP]	This study
GR3324	lin-15B(n744); eol-1(mg698); Is[sur-5::GFP]	This study
GR3325	mgTi54[Prpl-28::mScarlet::drh-1]	This study
GR3326	hsp-6(mg585); mgT54[Prpl-28::mScarlet::drh-1]	This study
GR3327	mgTi55[Prpl-28::eol-1::mScarlet]	This study
GR3328	hsp-6(mg585); mgTi55[Prpl-28::eol-1::mScarlet]	This study
GR3329	mgTi56[Pcol-10::tomm-20::GFP]; mgTi55[Prpl-28::eol-1::mScarlet]	This study
GR3330	hsp-6(mg585); mgTi56[Pcol-10::tomm-20::GFP]; mgTi55[Prpl-28::eol-1::mScarlet]	This study
