# Supplementary material for: Mitochondrial dysfunction induces RNA interference in C. elegans through a pathway homologous to the mammalian RIG-I antiviral response
Source: PLoS Biol. 2020 Dec 2;18(12):e3000996. doi: 10.1371/journal.pbio.3000996 (PMC7735679; doi:10.1371/journal.pbio.3000996)
Supplement: S1 Data — (XLSX) [file pbio.3000996.s006.xlsx]

## Sheet: Index
S1 data
A. Quantification of rol-6(su1006) transgene related to Figure 1B
B. Quantification of sur-5::GFP transgene related to Figure 1E
C. Quantification of Peol-1::GFP related to Figure 2E
D. RT-qPCR of eol-1 mRNA related to Figure 2F
E. Quantification of Phsp-6::GFP transgene related to Figure 2H
F. Quantification of rol-6(su1006) transgene related to Figure 3B
G. Quantification of sur-5::GFP transgene related to Figure 3D
H. Quantification of rol-6(su1006) transgene related to Figure 3F
I. Quantification of sur-5::GFP transgene related to Figure 3H
J. RT-qPCR of mitochondrial mRNA related to Figure 5B
K. RT-qPCR of mitochondrial mRNA in the cytosol related to Figure 5D
L. Quantification of EOL-1::mScarlet foci related to Figure 6B
M. Survival of worms related to Figure 7
N. Survival of worms related to Figure S2

## Sheet: A
	WT 1#	WT 2#	WT 3#	lin-15B(n744) 1#	lin-15B(n744) 2#	lin-15B(n744) 3#	hsp-6(mg585) 1#	hsp-6(mg585) 2#	hsp-6(mg585) 3#	hsp-6(mg585); drh-1(tm1329) 1#	hsp-6(mg585); drh-1(tm1329) 2#	hsp-6(mg585); drh-1(tm1329) 3#
number of rolling worms	45	49	51	7	9	6	18	12	20	47	45	45
number of not rolling worms	2	1	0	44	33	45	40	46	50	25	15	20
rolling worms (%)	95.7447	98	100	13.7255	21.4286	11.7647	31.0345	20.6897	28.5714	65.2778	75	69.2308

## Sheet: B
Genotype	WT	lin-15B(n744)	hsp-6(mg585)	hsp-6(mg585); drh-1(tm1329)
Relative fluorescent intensities	1.03353	0.581286	0.624364	0.95808
	0.979714	0.604408	0.505461	0.920323
	1.0622	0.533332	0.508636	0.990742
	1.3265	0.455276	0.700223	0.951862
	0.956724	0.529772	0.491402	0.793777
	0.983255	0.7011	0.795514	0.924162
	1.07606	0.753092	0.632869	0.968917
	1.28433	0.557939	0.694488	1.00252
	1.08776	0.531275	0.503657	1.02976
	0.844849	0.492224	0.711418	0.973014
	1.01788	0.631049	0.561962	0.825999
	0.981689	0.479272	0.653595	0.912369
	1.01335	0.589751	0.594663	0.98217
	0.997981	0.586847	0.583114	0.815426
	0.987137	0.481326	0.539147	0.894257
	1.14594	0.586336	0.560829	0.852642
	1.0633	0.436681	0.707798	0.888302
	0.958575	0.545117	0.688352	0.807611
	1.0802	0.427161	0.450941	0.666046
	0.964585	0.617403	0.714951	0.90565
	0.870223	0.74379	0.55718	0.911993
	0.960657	0.57448	0.661789	0.774538
	0.92798	0.648084	0.513415	0.677929
	0.90847	0.659724	0.595021	0.82968
	0.996472	0.550616	0.626907	0.795871
	0.945141	0.485354	0.675167	0.714389
	0.838679	0.472321	0.656241	0.726056
	1.00793	0.474558	0.445056	0.818556
	0.94521	0.341974	0.715333	0.797399
	0.753693	0.501203	0.561445	0.717883

## Sheet: C
Genotype	WT + control RNAi	hsp-6(mg585) + control RNAi	hsp-6(mg585) + drh-1 RNAi	hsp-6(mg585) + atfs1 RNAi	hsp-6(mg585) + dve1 RNAi
Relative fluorescent intensities	0.767656	5.72737	2.76802	1.28611	2.76802
	0.562726	7.08304	2.21498	1.31515	2.21498
	0.713355	5.57728	2.00114	1.46825	2.00114
	0.917732	4.49188	1.96416	1.39821	1.96416
	1.0954	4.32051	1.85884	1.40182	1.85884
	0.768498	4.76139	1.89019	1.27782	1.89019
	0.829032	6.65055	1.65934	1.4342	1.65934
	0.861559	3.04676	1.46458	1.26193	1.46458
	0.827642	4.27072	1.90076	1.35323	1.90076
	0.796222	4.99532	1.67015	1.39011	1.67015
	1.11676	11.0015	1.36544	1.41589	1.36544
	0.888391	7.67207	1.88528	1.51955	1.88528
	1.24773	8.87858	1.74891	1.46884	1.74891
	1.36443	6.47923	2.05091	1.34971	2.05091
	1.41473	6.84377	2.48945	1.28144	2.48945
	1.30041	4.40304	2.02898	1.32243	2.02898
	1.27945	5.21232	2.63203	1.46046	2.63203
	1.19459	10.6907	1.94647	1.37457	1.94647
	0.740287	12.0425	1.57872	1.31696	1.57872
	1.31338	7.89048	1.63444	1.1793	1.63444

## Sheet: D
	WT 1#	WT 2#	WT 3#	hsp-6(mg585) 1#	hsp-6(mg585) 2#	hsp-6(mg585) 3#	hsp-6(mg585); drh-1(tm1329) 1#	hsp-6(mg585); drh-1(tm1329) 2#	hsp-6(mg585); drh-1(tm1329) 3#
eol-1	0.784829	0.900671	1.3145	21.1377	31.9222	39.3014	4.16504	4.74228	8.16362

## Sheet: E
Genotype	WT + control RNAi	hsp-6(mg585) + control RNAi	hsp-6(mg585) + drh-1 RNAi	hsp-6(mg585) + atfs1 RNAi	hsp-6(mg585) + dve1 RNAi
Relative fluorescent intensities	0.863184	9.06546	16.0927	0.732278	1.85597
	1.61451	10.9304	14.4312	0.760635	2.21597
	1.49992	12.6312	14.3529	0.790493	1.38126
	1.03246	9.13519	14.4015	0.837276	2.14192
	0.94903	12.7063	14.4049	0.784644	1.43225
	1.05503	9.75787	12.8447	0.750634	1.091
	0.719389	8.49596	17.84	0.798742	1.89051
	0.545182	9.23525	13.1984	0.784412	1.62055
	0.353713	9.85822	16.9693	0.961659	1.01888
	0.630007	14.8369	17.477	0.770056	1.75499
	0.639045	14.4402	14.8687	1.67909	3.04411
	1.10164	8.99641	18.6179	1.42089	2.40224
	1.00802	12.9924	17.5527	1.38505	3.86922
	1.83836	11.5592	15.4122	2.55534	3.33808
	0.825184	15.8721	10.0028	2.76182	3.71988
	1.60435	8.40631	18.9613	2.17843	2.41287
	0.60883	8.33693	14.3732	1.34691	2.08349
	0.795954	10.5126	11.7253	1.62213	2.85563
	1.76589	6.83542	15.153	1.68946	3.06223
	0.550298	12.6926	10.9591	1.34083	1.29378

## Sheet: F
	WT 1#	WT 2#	WT 3#	hsp-6(mg585) 1#	hsp-6(mg585) 2#	hsp-6(mg585) 3#	hsp-6(mg585); eol-1(mg698) 1#	hsp-6(mg585); eol-1(mg698) 2#	hsp-6(mg585); eol-1(mg698) 3#
number of rolling worms	45	49	51	18	12	20	47	39	34
number of not rolling worms	2	1	0	40	46	50	6	12	7
rolling worms (%)	95.7447	98	100	31.0345	20.6897	28.5714	88.6792	76.4706	82.9268

## Sheet: G
Genotype	WT	hsp-6(mg585)	hsp-6(mg585); eol-1(mg698)
Relative fluorescent intensities	1.03353	0.624364	0.986428
	0.979714	0.505461	1.2779
	1.0622	0.508636	1.06675
	1.3265	0.700223	1.19644
	0.956724	0.491402	1.03806
	0.983255	0.795514	0.992638
	1.07606	0.632869	0.928641
	1.28433	0.694488	1.06383
	1.08776	0.503657	1.00559
	0.844849	0.711418	1.08348
	1.01788	0.561962	0.845691
	0.981689	0.653595	0.899982
	1.01335	0.594663	0.805938
	0.997981	0.583114	1.07604
	0.987137	0.539147	0.952175
	1.14594	0.560829	0.803441
	1.0633	0.707798	0.894413
	0.958575	0.688352	0.961466
	1.0802	0.450941	1.0597
	0.964585	0.714951	0.985761
	0.870223	0.55718	0.856655
	0.960657	0.661789	0.933474
	0.92798	0.513415	0.797949
	0.90847	0.595021	0.770874
	0.996472	0.626907	0.935126
	0.945141	0.675167	0.709674
	0.838679	0.656241	0.493341
	1.00793	0.445056	0.594558
	0.94521	0.715333	0.706669
	0.753693	0.561445	0.718178

## Sheet: H
	WT 1#	WT 2#	WT 3#	lin-15B(n744) 1#	lin-15B(n744) 2#	lin-15B(n744) 3#	lin-15B(n744); drh-1(tm1329) 1#	lin-15B(n744); drh-1(tm1329) 2#	lin-15B(n744); drh-1(tm1329) 3#	lin-15B(n744); eol-1(mg698) 1#	lin-15B(n744); eol-1(mg698) 2#	lin-15B(n744); eol-1(mg698) 3#
number of rolling worms	45	49	51	7	9	6	18	23	22	9	7	10
number of not rolling worms	2	1	0	44	33	45	36	27	43	42	37	40
rolling worms (%)	95.7447	98	100	13.7255	21.4286	11.7647	33.3333	46	33.8462	17.6471	15.9091	20

## Sheet: I
Genotype	WT	lin-15B(n744)	lin-15B(n744); drh-1(tm1329)	lin-15B(n744); eol-1(mg698)
Relative fluorescent intensities	1.03353	0.581286	0.808728	0.549142
	0.979714	0.604408	0.869615	0.627253
	1.0622	0.533332	0.682317	0.501138
	1.3265	0.455276	0.856989	0.342182
	0.956724	0.529772	0.661774	0.427452
	0.983255	0.7011	0.763663	0.369565
	1.07606	0.753092	0.534618	0.477807
	1.28433	0.557939	0.652977	0.430295
	1.08776	0.531275	0.702283	0.609617
	0.844849	0.492224	0.56365	0.654602
	1.01788	0.631049	0.772633	0.547893
	0.981689	0.479272	0.634299	0.553922
	1.01335	0.589751	0.792502	0.463195
	0.997981	0.586847	0.845613	0.465929
	0.987137	0.481326	0.584943	0.645503
	1.14594	0.586336	0.827505	0.546955
	1.0633	0.436681	0.553113	0.547921
	0.958575	0.545117	0.658324	0.363055
	1.0802	0.427161	0.833396	0.494944
	0.964585	0.617403	0.708897	0.601364
	0.870223	0.74379	0.60119	0.488172
	0.960657	0.57448	0.551758	0.766109
	0.92798	0.648084	0.621749	0.72993
	0.90847	0.659724	0.558324	0.562144
	0.996472	0.550616	0.546603	0.496609
	0.945141	0.485354	0.642966	0.464644
	0.838679	0.472321	0.488808	0.373394
	1.00793	0.474558	0.550567	0.338902
	0.94521	0.341974	0.674736	0.56182
	0.753693	0.501203	0.582803	0.325367

[truncated: 5 more sheets: J, K, L, M, N]
